# Supplementary material for: PlantDeepSEA, a deep learning-based web service to predict the regulatory effects of genomic variants in plants
Source: Nucleic Acids Res. 2021 May 25;49(W1):W523–9. doi: 10.1093/nar/gkab383 (PMC8262748; doi:10.1093/nar/gkab383)
Supplement: gkab383_Supplemental_Files [file gkab383_supplemental_files.zip]

Archive with 2 entries (2 files):
- Supp Tables.xlsx
- Supplementary Figures.pdf
