# Supplementary material for: PlantDeepSEA, a deep learning-based web service to predict the regulatory effects of genomic variants in plants
Source: Nucleic Acids Res. 2021 May 25;49(W1):W523–9. doi: 10.1093/nar/gkab383 (PMC8262748; doi:10.1093/nar/gkab383)
Supplement: gkab383_Supplemental_Files [file gkab383_supplemental_files.zip › Supp Tables.xlsx]

## Sheet: ST1
Supplementary Table 1. Chromosomes selected for test set and validation set.
Model	Validation	Test
A. thaliana	chr04	chr05
B. distachyon	chr04	chr05
O. sativa-MH	chr04, chr08	chr05, chr10
O. sativa-ZS	chr06, chr07	chr08, chr09
S. italica	chr04, chr08	chr05
S. bicolor	chr04, chr08	chr05, chr10
Z. mays	chr04, chr08	chr05, chr10

## Sheet: ST2
Supplementary Table 2. Statistics of samples, quality control and deep learning model information of each ATAC-seq sample
Species	Samples	Raw reads number	Mapping rate	Markdup rate	Q30 reads number	TSS Enrichment	Peak number	Sample name	Number of sequences labeled as OCR in training set	Ratio of sequences labeled as OCR in training set	Number of sequences labeled as OCR in test set	Ratio of sequences labeled as OCR in test set	AUC	AUPRC
A. thaliana	Arabidopsis_stem_cell_rep3	151660948	0.9953	0.256497	42330835	13.973	30946	ATAC-seq, stem cells, rep3	139540	0.0272539	249	0.0249399	0.9451	0.732
A. thaliana	Arabidopsis_stem_cell_rep2	99733622	0.9951	0.20354	36838477	14.3958	31004	ATAC-seq, stem cells, rep2	240981	0.0470666	436	0.0436699	0.949	0.7398
A. thaliana	Arabidopsis_root_non_hair_cell_rep1	94079852	0.9949	0.101733	60213985	11.1915	34494	ATAC-seq, root non-hair, rep1	344379	0.0672615	642	0.0643029	0.9378	0.7252
A. thaliana	Arabidopsis_root_tip_rep1	47952800	0.9871	0.0603948	29813691	5.31457	17272	ATAC-seq, root tips, rep1	344701	0.0673244	653	0.0654046	0.9515	0.5505
A. thaliana	Arabidopsis_stem_cell_rep1	84687814	0.9949	0.218096	27662167	14.5694	29395	ATAC-seq, stem cells, rep1	356863	0.0696998	689	0.0690104	0.9502	0.7357
A. thaliana	Arabidopsis_7days_leaf_rep1	45225502	0.9949	0.304	13461588	12.32	25571	ATAC-seq, leaf, 7 days, rep1	393580	0.0768711	709	0.0710136	0.9214	0.5419
A. thaliana	Arabidopsis_root_tip_rep2	121576490	0.9858	0.0849711	73908585	3.97522	10784	ATAC-seq, root tips, rep2	395322	0.0772113	758	0.0759215	0.9163	0.2883
A. thaliana	Arabidopsis_root_hair_cell_rep1	109162074	0.993	0.103962	68423950	9.62203	33853	ATAC-seq, root hair, rep1	414566	0.0809699	818	0.0819311	0.9341	0.7047
A. thaliana	Arabidopsis_mesophyll_cell_rep1	112729514	0.9914	0.327606	12581426	15.3489	21455	ATAC-seq, mesophyll cells, rep1	509807	0.0995717	1005	0.100661	0.9499	0.6562
A. thaliana	Arabidopsis_mesophyll_cell_rep3	100129142	0.9927	0.257779	10905730	16.0989	21512	ATAC-seq, mesophyll cells, rep3	546616	0.106761	1077	0.107873	0.9493	0.646
A. thaliana	Arabidopsis_root_non_hair_cell_rep2	24296952	0.9936	0.0578551	15406787	9.94381	23224	ATAC-seq, root non-hair, rep2	557959	0.108976	1078	0.107973	0.9438	0.6593
A. thaliana	Arabidopsis_mesophyll_cell_rep2	99938318	0.9932	0.286013	18268744	16.0975	23916	ATAC-seq, mesophyll cells, rep2	544592	0.106366	1087	0.108874	0.9456	0.6785
A. thaliana	Arabidopsis_root_hair_cell_rep2	29171548	0.9938	0.0642343	18573026	10.8796	26433	ATAC-seq, root hair, rep2	570957	0.111515	1120	0.112179	0.9482	0.7039
A. thaliana	Arabidopsis_7days_leaf_rep2	149379644	0.7171	0.3	30345758	15.54	33398	ATAC-seq, leaf, 7 days, rep2	585868	0.114427	1127	0.112881	0.9397	0.7118
B. distachyon	Bdistachyon_root_1	14543028	0.4715	0.0551	5170222	7.47443	26244	ATAC-seq, root, rep1	40093	0.00783066	98	0.00660022	0.9571	0.2512
B. distachyon	Bdistachyon_young_leaf_2	10291646	0.9754	0.1146	7932579	8.14566	17113	ATAC-seq, young leaf, rep2	74266	0.0145051	172	0.0115841	0.9524	0.3772
B. distachyon	Bdistachyon_young_leaf_1	10870214	0.9604	0.1215	8569899	9.78178	23358	ATAC-seq, young leaf, rep1	112185	0.0219111	280	0.0188578	0.9474	0.4259
B. distachyon	Bdistachyon_flower_2	24329952	0.9589	0.5249	8403967	14.7479	46148	ATAC-seq, flower, rep2	162902	0.0318168	377	0.0253906	0.9598	0.5461
B. distachyon	Bdistachyon_root_2	45701156	0.5064	0.0649	17355034	6.97496	63702	ATAC-seq, root, rep2	180246	0.0352043	426	0.0286907	0.9551	0.4825
B. distachyon	Bdistachyon_flower_1	39572726	0.9536	0.5504	13233688	13.7284	52655	ATAC-seq, flower, rep1	215663	0.0421217	510	0.0343481	0.9522	0.5589
B. distachyon	Bdistachyon_flag_leaf_2	63932496	0.9606	0.3272	37316076	13.099	52939	ATAC-seq, flag leaf, rep2	439499	0.0858396	1071	0.0721309	0.9384	0.5834
B. distachyon	Bdistachyon_panicle_1	116923382	0.9716	0.5741	39556921	15.7316	59336	ATAC-seq, young panicle, rep1	408596	0.0798039	1104	0.0743534	0.9529	0.6807
B. distachyon	Bdistachyon_flag_leaf_1	94067702	0.9695	0.3964	49821067	13.4508	57838	ATAC-seq, flag leaf, rep1	452662	0.0884105	1117	0.075229	0.9386	0.6084
O. sativa	ZS97_panicle_1	57620486	0.9742	0.3419	28421790	14.377	67787	ATAC-seq, young panicle, rep1	34913	0.00681895	169	0.00846354	0.9616	0.6601
O. sativa	MH63_flower_2c_1	85892532	0.9856	0.151	58461515	7.70246	93603	ATAC-seq, stamen & pistil, rep1	49527	0.00967324	131	0.00882274	0.9746	0.4953
O. sativa	MH63_flower_2c_2	122252060	0.9853	0.2364	76147515	9.2217	96572	ATAC-seq, stamen & pistil, rep2	68509	0.0133807	181	0.0121902	0.981	0.5626
O. sativa	ZS97_panicle_5	65002916	0.9873	0.3547	29150864	10.7186	67179	ATAC-seq, young panicle, rep5	140295	0.0274014	482	0.0160924	0.955	0.6319
O. sativa	ZS97_panicle_4	57332524	0.9902	0.2823	28807075	10.3073	67392	ATAC-seq, young panicle, rep4	148634	0.0290301	537	0.0179287	0.959	0.6525
O. sativa	MH63_flag_leaf_2	64745662	0.9861	0.2291	30658582	6.83412	59063	ATAC-seq, flag leaf, rep2	119482	0.0233363	295	0.019868	0.9508	0.5332
O. sativa	ZS97_young_leaf_1	174433758	0.9755	0.5716	45901408	17.7824	62667	ATAC-seq, young leaf, rep1	234188	0.0457398	842	0.0281116	0.9465	0.5805
O. sativa	ZS97_panicle_2	24321634	0.9875	0.3067	11047821	13.9543	51875	ATAC-seq, young panicle, rep2	120640	0.0235625	583	0.0291967	0.9738	0.6329
O. sativa	MH63_panicle_2	33309586	0.9863	0.3309	14732470	15.5902	54837	ATAC-seq, young panicle, rep2	167176	0.0326516	435	0.0292969	0.9686	0.6312
O. sativa	MH63_young_leaf_2	70109302	0.9854	0.4114	28029716	14.2125	52855	ATAC-seq, young leaf, rep2	169796	0.0331633	445	0.0299704	0.952	0.5959
O. sativa	MH63_panicle_1	58832756	0.9843	0.4198	24409468	14.836	66717	ATAC-seq, young panicle, rep1	204168	0.0398766	506	0.0340787	0.9636	0.6216
O. sativa	MH63_panicle_3	51162146	0.9863	0.3469	22157517	15.724	62842	ATAC-seq, young panicle, rep3	201314	0.0393191	515	0.0346848	0.9708	0.667
O. sativa	MH63_panicle_5	46253072	0.9874	0.2876	25483264	11.9454	73604	ATAC-seq, young panicle, rep5	236853	0.0462604	581	0.0391298	0.9588	0.6203
O. sativa	MH63_panicle_4	55158396	0.9752	0.3268	26097080	11.7527	74025	ATAC-seq, young panicle, rep4	234237	0.0457494	584	0.0393319	0.9573	0.6266
O. sativa	MH63_young_leaf_1	138938116	0.9864	0.4966	44734544	13.0129	65991	ATAC-seq, young leaf, rep1	229037	0.0447338	595	0.0400727	0.9457	0.607
O. sativa	MH63_root_2	68284992	0.987	0.4127	32567024	14.2125	71764	ATAC-seq, root, rep2	253463	0.0495045	633	0.042632	0.9563	0.6308
O. sativa	ZS97_young_leaf_2	28235594	0.9843	0.3616	11787053	17.2228	35795	ATAC-seq, young leaf, rep2	356413	0.0696119	1297	0.0433026	0.9603	0.5353
O. sativa	ZS97_panicle_3	36435606	0.9844	0.3379	15282506	13.7047	55220	ATAC-seq, young panicle, rep3	182557	0.0356557	890	0.0445713	0.9646	0.6259
O. sativa	MH63_flag_leaf_1	126342026	0.987	0.273	68545456	9.10392	85130	ATAC-seq, flag leaf, rep1	292602	0.0571488	744	0.0501078	0.9345	0.5805
O. sativa	ZS97_root_1	166991452	0.9781	0.5518	54000690	15.534	79269	ATAC-seq, root, rep1	407748	0.0796383	1567	0.052317	0.9495	0.62
O. sativa	ZS97_root_2	74643946	0.985	0.4001	34476273	15.7632	74959	ATAC-seq, root, rep2	426907	0.0833803	1704	0.056891	0.9504	0.5768
O. sativa	MH63_lemma_1	74239198	0.9867	0.2213	48732306	10.1943	93847	ATAC-seq, lemma & palea, rep1	330188	0.0644898	847	0.0570447	0.9458	0.6285
O. sativa	MH63_lemma_2	85247604	0.9856	0.1906	56875872	9.80929	100375	ATAC-seq, lemma & palea, rep2	336402	0.0657035	856	0.0576509	0.9478	0.6283
O. sativa	MH63_root_1	223711752	0.9769	0.5957	67402069	15.6144	83825	ATAC-seq, root, rep1	343090	0.0670098	875	0.0589305	0.9535	0.6631
O. sativa	ZS97_flag_leaf_2	163670488	0.9661	0.6583	39551245	14.2157	77310	ATAC-seq, flag leaf, rep2	270937	0.0529174	1354	0.0678085	0.9468	0.5868
O. sativa	ZS97_flag_leaf_1	92533216	0.9825	0.305	46956080	14.7732	75516	ATAC-seq, flag leaf, rep1	324916	0.0634602	1592	0.0797276	0.95	0.5917
O. sativa	ZS97_flower_1	101666618	0.9832	0.2821	61616639	12.8361	110778	ATAC-seq, stamen & pistil, rep1	449357	0.087765	2165	0.108423	0.9383	0.6421
O. sativa	ZS97_flower_2	98606866	0.9858	0.2658	61262472	13.1776	103872	ATAC-seq, stamen & pistil, rep2	462941	0.0904182	2183	0.109325	0.9382	0.6344
O. sativa	ZS97_lemma_2	38347774	0.9865	0.1542	26758090	12.0203	73452	ATAC-seq, lemma & palea, rep2	494763	0.0966334	2340	0.117188	0.9563	0.6211
O. sativa	ZS97_lemma_1	37055650	0.9861	0.1391	26193428	11.6618	85427	ATAC-seq, lemma & palea, rep1	601667	0.117513	2838	0.142127	0.9599	0.6366
S. bicolor	Sorghum_panicle_bottom_2	182882314	0.987	0.5751	53041704	8.01261	90294	ATAC-seq, bottom part of panicle, rep2	14006	0.00218844	186	0.00232873	0.966	0.6159
S. bicolor	Sorghum_panicle_top_1	37071094	0.8527	0.2408	16239681	8.17467	50825	ATAC-seq, upper part of panicle, rep1	14920	0.00233125	202	0.00252905	0.9778	0.5337
S. bicolor	Sorghum_root_2c_1	63639878	0.8728	0.4883	10827038	10.8986	47897	ATAC-seq, root, rep1	37103	0.00579734	463	0.00579677	0.9907	0.5791
S. bicolor	Sorghum_lemma_2	169146264	0.9961	0.1574	114443589	7.66684	116149	ATAC-seq, lemma & palea, rep2	44558	0.00696219	588	0.00736178	0.972	0.6932
S. bicolor	Sorghum_young_leaf_2c_2	8595822	0.9875	0.1669	5295135	13.0347	32824	ATAC-seq, young leaf, rep2	47084	0.00735687	653	0.00817558	0.9856	0.5384
S. bicolor	Sorghum_young_leaf_2c_1	112887230	0.9612	0.5199	28765923	15.3508	60239	ATAC-seq, young leaf, rep1	46878	0.00732469	654	0.0081881	0.9841	0.6162
S. bicolor	Sorghum_panicle_bottom_1	84595194	0.982	0.3542	38476674	7.69259	80589	ATAC-seq, bottom part of panicle, rep1	51301	0.00801578	672	0.00841346	0.9691	0.5645
S. bicolor	Sorghum_panicle_top_2	39628252	0.99	0.3257	19320478	8.85877	57830	ATAC-seq, upper part of panicle, rep2	54562	0.00852531	690	0.00863882	0.9776	0.5835
S. bicolor	Sorghum_flower_1	203189918	0.9957	0.1605	133533451	7.66717	143324	ATAC-seq, stamen & pistil, rep1	64437	0.0100683	816	0.0102163	0.9721	0.7123
S. bicolor	Sorghum_flower_2	245343676	0.9966	0.1495	160133173	7.32019	160069	ATAC-seq, stamen & pistil, rep2	65513	0.0102364	838	0.0104918	0.9714	0.7187
S. bicolor	Sorghum_flag_leaf_1	130334958	0.9927	0.4356	52334264	11.24	55991	ATAC-seq, flag leaf, rep1	68154	0.0106491	881	0.0110301	0.977	0.613
S. bicolor	Sorghum_flag_leaf_2	144450460	0.9921	0.412	60112869	10.8226	69930	ATAC-seq, flag leaf, rep2	72738	0.0113653	926	0.0115935	0.9753	0.5691
S. bicolor	Sorghum_lemma_1	95665980	0.9952	0.1691	65442690	8.99072	105032	ATAC-seq, lemma & palea, rep1	75782	0.0118409	990	0.0123948	0.9745	0.6452
S. bicolor	Sorghum_root_2c_2	397222962	0.9907	0.7644	60516298	12.3933	79326	ATAC-seq, root, rep2	97185	0.0151852	1236	0.0154748	0.9671	0.5624
S. italica	Sitalica_panicle_1	177674200	0.9883	0.2021	126227388	6.39161	102264	ATAC-seq, young panicle, rep1	48566	0.00948555	157	0.00524172	0.9489	0.7689
S. italica	Sitalica_young_leaf_2c_1	70067138	0.9694	0.4212	29659320	8.2609	69107	ATAC-seq, young leaf, rep1	65424	0.0127781	224	0.00747863	0.9734	0.6251
S. italica	Sitalica_flower_1	131086536	0.9924	0.23	91809521	7.1961	96573	ATAC-seq, flower, rep1	91008	0.017775	318	0.010617	0.9497	0.7372
S. italica	Sitalica_root_2c_1	25735750	0.8962	0.4955	7709618	7.4828	30919	ATAC-seq, root, rep1	102140	0.0199492	339	0.0113181	0.9806	0.4096
S. italica	Sitalica_young_leaf_2c_2	57397792	0.982	0.5489	19638669	9.73989	41305	ATAC-seq, young leaf, rep2	72681	0.0113564	956	0.0119692	0.9611	0.6128
S. italica	Sitalica_flower_2	138357024	0.992	0.2077	99270572	7.34445	90325	ATAC-seq, flower, rep2	121054	0.0236434	443	0.0147903	0.9492	0.7337
S. italica	Sitalica_flag_leaf_1	141996604	0.9915	0.2786	85924479	6.05699	65882	ATAC-seq, flag leaf, rep1	162685	0.0317744	615	0.0205329	0.9475	0.6707
S. italica	Sitalica_panicle_2	150142666	0.9871	0.2297	100733619	6.37856	94699	ATAC-seq, young panicle, rep2	192586	0.0376145	742	0.024773	0.9515	0.7491
S. italica	Sitalica_flag_leaf_2	100706220	0.9926	0.2437	63693010	6.29374	58992	ATAC-seq, flag leaf, rep2	224032	0.0437562	856	0.0285791	0.9491	0.639
Z. mays	Zmays_ear_big_top_1	96724598	0.9955	0.3522	40851048	10.5614	78382	ATAC-seq, upper part of ~1cm ear, rep1	39169	0.00612016	528	0.00661058	0.9802	0.5315
Z. mays	Zmays_ear_big_bottom_2	96513184	0.9939	0.3728	38466973	11.2455	80019	ATAC-seq, bottom part of ~1cm ear, rep2	53425	0.00834766	696	0.00871394	0.9828	0.5456
Z. mays	Zmays_ear_big_bottom_1	92636560	0.996	0.3325	40570461	10.9867	78983	ATAC-seq, bottom part of ~1cm ear, rep1	61812	0.00965813	823	0.010304	0.9807	0.5326
Z. mays	Zmays_ear_big_top_2	101609846	0.9939	0.3889	38784430	10.2487	75514	ATAC-seq, upper part of ~1cm ear, rep2	87961	0.0137439	1101	0.0137846	0.9826	0.543
Z. mays	Zmays_young_leaf_2c_3	126330162	0.9727	0.3883	57581514	13.0492	83836	ATAC-seq, young leaf, rep3	101406	0.0198059	258	0.0173761	0.9814	0.5561
Z. mays	Zmays_root_2c_2	158419674	0.432	0.1117	24442269	14.7942	115869	ATAC-seq, root, rep2	111460	0.0217695	310	0.0208782	0.9862	0.4249
Z. mays	Zmays_root_2c_3	159349756	0.9975	0.3186	80469075	11.9521	90430	ATAC-seq, root, rep3	158819	0.0310193	458	0.0308459	0.9813	0.5718
Z. mays	Zmays_young_leaf_2c_1	141333474	0.9523	0.3596	41587718	16.6174	90227	ATAC-seq, young leaf, rep1	242864	0.0474344	616	0.0414871	0.9866	0.5354
Z. mays	Zmays_root_2c_1	226773650	0.5024	0.1413	42431275	15.0828	129812	ATAC-seq, root, rep1	226605	0.0442588	620	0.0417565	0.9847	0.4657
Z. mays	Zmays_young_leaf_2c_2	103976508	0.9484	0.3064	30621551	15.401	74194	ATAC-seq, young leaf, rep2	234570	0.0458145	621	0.0418238	0.988	0.5087
Z. mays	Zmays_flower_1	105904206	0.9923	0.2676	53849927	5.36607	24274	ATAC-seq, young tassel spikelet, rep1	250943	0.0490123	624	0.0420259	0.9827	0.2921
Z. mays	Zmays_tassel_bottom_1	94275220	0.9963	0.3106	42417005	8.86916	56382	ATAC-seq, bottom part of ~1cm tassel, rep1	243257	0.0475111	637	0.0429014	0.9835	0.504
Z. mays	Zmays_flower_2	112607990	0.9975	0.289	55191321	5.52845	25693	ATAC-seq, young tassel spikelet, rep2	264358	0.0516324	655	0.0441137	0.9888	0.3178
Z. mays	Zmays_ear_small_1	91987754	0.9944	0.3956	36094115	11.0466	77335	ATAC-seq, ~5mm ear, rep1	261472	0.0510688	683	0.0459995	0.98	0.5302
Z. mays	Zmays_tassel_bottom_2	86178832	0.9955	0.3613	35351943	9.70794	61634	ATAC-seq, bottom part of ~1cm tassel, rep2	254837	0.0497729	689	0.0464036	0.9826	0.5025
Z. mays	Zmays_ear_small_2	96011440	0.994	0.325	42612007	11.0533	87925	ATAC-seq, ~5mm ear, rep2	276548	0.0540133	723	0.0486934	0.9815	0.5571
Z. mays	Zmays_tassel_top_1	180483274	0.9963	0.413	71579847	9.0775	68782	ATAC-seq, upper part of ~1cm tassel, rep1	286296	0.0559172	757	0.0509833	0.9823	0.5379
Z. mays	Zmays_flag_leaf_2	100750444	0.9951	0.4233	39828337	9.48886	60508	ATAC-seq, flag leaf, rep2	386108	0.0754117	1014	0.068292	0.9823	0.4529
Z. mays	Zmays_flag_leaf_1	95249354	0.9969	0.3709	43570772	8.55006	51086	ATAC-seq, flag leaf, rep1	389894	0.0761512	1025	0.0690329	0.9823	0.4435
